# Supplementary material for: Use of Yeast Mannoproteins by Oenococcus oeni during Malolactic Fermentation under Different Oenological Conditions
Source: Foods. 2021 Jul 4;10(7):1540. doi: 10.3390/foods10071540 (PMC8305826; doi:10.3390/foods10071540)
Supplement: Supplementary file 1 [file foods-10-01540-s001.zip]

Archive with 1 entries (1 files):
- foods-1269830-supplementary.pdf
